# Supplementary material for: Flammability and Thermoregulation Performance of Multilayer Protective Clothing Incorporated with Phase Change Materials
Source: Materials (Basel). 2024 Nov 27;17(23):5826. doi: 10.3390/ma17235826 (PMC11641941; doi:10.3390/ma17235826)
Supplement: Supplementary file 1 [file materials-17-05826-s001.zip]

Archive with 1 entries (1 files):
- materials-3311686-supplementary.pdf
